# Supplementary material for: Case report: Ibogaine reduced severe neuropathic pain associated with a case of brachial plexus nerve root avulsion
Source: Front Pain Res (Lausanne). 2023 Sep 1;4:1256396. doi: 10.3389/fpain.2023.1256396 (PMC10502345; doi:10.3389/fpain.2023.1256396)
Supplement: Supplementary file 1 [file Table1.xlsx]

## Sheet: Table 3
Day	Period	Raw					Z-Scores					Mean
		DN4	NPSI	PainDetect	NPQ	NPS	DN4	NPSI	PainDetect	NPQ	NPS
1	T1	7	44.2	32	0.672	83	1.57607	0.93605	2.34638	2.48758	2.59232	1.98768
3	T1	3	14.17	9	-1.088	17	-0.242472	-0.867542	-0.731572	-0.314621	-0.137889	-0.458819
5	O1	3	6	6	-1.045	11	-0.242472	-1.35823	-1.13305	-0.607371	-0.38609	-0.745442
13	O1	4	41.83	19	-0.588	53	0.212163	0.793709	0.60667	0.710574	1.35132	0.734886
22	T2	5	55.17	20	-0.264	34	0.666798	1.59491	0.740494	1.25051	0.565346	0.963611
31	T2	0	6	10	-1.408	0	-1.60638	-1.35823	-0.597748	-1.02087	-0.841125	-1.08487
42	O2	1	23.67	8	-1.223	2	-1.15174	-0.296975	-0.865397	-0.4684	-0.758391	-0.708181
56	O2	1	20.67	8	-1.213	4	-1.15174	-0.477154	-0.865397	-0.513964	-0.675658	-0.736783
70	O2	3	23.67	8	-1.217	4	-0.242472	-0.296975	-0.865397	-0.575476	-0.675658	-0.531196
85	O2	3	23.67	8	-1.235	12	-0.242472	-0.296975	-0.865397	-0.573198	-0.344723	-0.464553
							Mean	Mean reduction
T1 reduction from baseline		0.571429	0.679412	0.71875	0.846154	0.795181	0.722185
End of O1 as % of baseline		0.571429	0.94638	0.59375	0.394231	0.638554	0.628869	0.640357
End of T2 as % of baseline		0	0.135747	0.3125	0	0	0.0896493	0.107579
O2 scores as % of baseline		0.142857	0.53552	0.25	0.0889423	0.0240964	0.208283	0.791717
		0.142857	0.467647	0.25	0.09375	0.0481928	0.200489	0.799511
		0.428571	0.53552	0.25	0.0918269	0.0481928	0.270822	0.729178
		0.428571	0.53552	0.25	0.0831731	0.144578	0.288369	0.711631
